# Supplementary material for: Impact of degradable nanowires on long-term brain tissue responses
Source: J Nanobiotechnology. 2016 Aug 9;14:64. doi: 10.1186/s12951-016-0216-7 (PMC4979107; doi:10.1186/s12951-016-0216-7)
Supplement: Supplementary file 1 — 10.1186/s12951-016-0216-7 Excel-file with raw data. [file 12951_2016_216_MOESM1_ESM.xlsx]

## Sheet: Blad1
	ED1-positive area (%)			ED1-positive area (%)			GFAP-positive area (%)			GFAP-positive area (%)			Neuronal density (cells µm-2)			Neuronal density (cells µm-2)			Cell density (cells µm-2)			Cell density (cells µm-2)
Animal	Inner ROI	Outer ROI	Animal	Inner ROI	Outer ROI	Animal	Inner ROI	Outer ROI	Animal	Inner ROI	Outer ROI	Animal	Inner ROI	Outer ROI	Animal	Inner ROI	Outer ROI	Animal	Inner ROI	Outer ROI	Animal	Inner ROI	Outer ROI
HfOx a r.h.	0.0151	0.000978	SiOx a r.h.	excluded (H)	excluded (H)	HfOx a r.h.	0.0838	0.01184	SiOx a r.h.	-	-	HfOx a r.h.	0.00059	0.001	SiOx a r.h.	-	-	HfOx a r.h.	0.00199	0.002069	SiOx a r.h.	-	-
HfOx a l.h.	0.0026	0.000647	SiOx a l.h.	excluded (H)	excluded (H)	HfOx a l.h.	0.1551	0.05925	SiOx a l.h.	-	-	HfOx a l.h.	0.00079	0.00105625	SiOx a l.h.	-	-	HfOx a l.h.	0.00255	0.002044	SiOx a l.h.	-	-
HfOx b r.h.	0.0207	0.00117	SiOx b r.h.	0.007	0	HfOx b r.h.	0.1686	0.05848	SiOx b r.h.	0.0756	0.007546	HfOx b r.h.	0.00069	0.000975	SiOx b r.h.	0.0004	0.001325	HfOx b r.h.	0.00229	0.002163	SiOx b r.h.	0.00303	0.002338
HfOx b l.h.	0.0095	0.000636	SiOx b l.h.	0.0045	0	HfOx b l.h.	0.4227	0.093545	SiOx b l.h.	0.0196	0.002474	HfOx b l.h.	0.0008	0.00113125	SiOx b l.h.	0.00048	0.00134375	HfOx b l.h.	0.00258	0.002381	SiOx b l.h.	0.00293	0.002688
HfOx c r.h.	0.0145	0.001881	SiOx c r.h.	0.009	0.000136	HfOx c r.h.	0.0772	0.023568	SiOx c r.h.	0.208	0.030277	HfOx c r.h.	0.00058	0.00114375	SiOx c r.h.	0.00065	0.00109375	HfOx c r.h.	0.0034	0.00265	SiOx c r.h.	0.00295	0.002313
HfOx c l.h.	0.0104	0.005593	SiOx c l.h.	0.01	0.000686	HfOx c l.h.	0.2761	0.094922	SiOx c l.h.	0.3037	0.047858	HfOx c l.h.	0.00075	0.001375	SiOx c l.h.	0.00096	0.0014125	HfOx c l.h.	0.00364	0.003456	SiOx c l.h.	0.00329	0.002706
HfOx d r.h.	excluded (H)	excluded (H)	SiOx d r.h.	0.0147	0.000428	HfOx d r.h.	-	-	SiOx d r.h.	0.2935	0.037357	HfOx d r.h.	-	-	SiOx d r.h.	0.00084	0.00163125	HfOx d r.h.	-	-	SiOx d r.h.	0.00356	0.002563
HfOx d l.h.	excluded (H)	excluded (H)	SiOx d l.h.	0.0046	0.000243	HfOx d l.h.	-	-	SiOx d l.h.	0.1445	0.030625	HfOx d l.h.	-	-	SiOx d l.h.	0.00085	0.001425	HfOx d l.h.	-	-	SiOx d l.h.	0.00324	0.002675
HfOx e r.h.	0.0135	0.001031	SiOx e r.h.	0.012	0.000883	HfOx e r.h.	0.0963	0.039212	SiOx e r.h.	0.27	0.06133	HfOx e r.h.	0.00083	0.00133125	SiOx e r.h.	0.00073	0.001325	HfOx e r.h.	0.00369	0.003356	SiOx e r.h.	0.00279	0.002644
HfOx e l.h.	0.012	0.000582	SiOx e l.h.	0.012	0.001484	HfOx e l.h.	0.2046	0.052266	SiOx e l.h.	0.1388	0.038146	HfOx e l.h.	0.00073	0.0015625	SiOx e l.h.	0.0009	0.0009375	HfOx e l.h.	0.00268	0.002688	SiOx e l.h.	0.00265	0.003044
HfOx f r.h.	excluded (T)	excluded (T)	SiOx f r.h.	excluded (T)	excluded (T)	HfOx f r.h.	-	-	SiOx f r.h.	-	-	HfOx f r.h.	-	-	SiOx f r.h.	-	-	HfOx f r.h.	-	-	SiOx f r.h.	-	-
HfOx f l.h.	excluded (T)	excluded (T)	SiOx f l.h.	excluded (T)	excluded (T)	HfOx f l.h.	-	-	SiOx f l.h.	-	-	HfOx f l.h.	-	-	SiOx f l.h.	-	-	HfOx f l.h.	-	-	SiOx f l.h.	-	-
HfOx g r.h.	excluded (H)	excluded (H)	SiOx g r.h.	0.0165	0.000275	HfOx g r.h.	-	-	SiOx g r.h.	0.1365	0.022475	HfOx g r.h.	-	-	SiOx g r.h.	0.00091	0.001325	HfOx g r.h.	-	-	SiOx g r.h.	0.00261	0.002763
HfOx g l.h.	excluded (H)	excluded (H)	SiOx g l.h.	0.0082	0.000989	HfOx g l.h.	-	-	SiOx g l.h.	0.1481	0.025512	HfOx g l.h.	-	-	SiOx g l.h.	0.00075	0.00113125	HfOx g l.h.	-	-	SiOx g l.h.	0.00301	0.003206
HfOx h r.h.	excluded (T)	excluded (T)	SiOx h r.h.	0.0072	0.001491	HfOx h r.h.	-	-	SiOx h r.h.	0.1461	0.047399	HfOx h r.h.	-	-	SiOx h r.h.	0.00089	0.00150625	HfOx h r.h.	-	-	SiOx h r.h.	0.00268	0.002813
HfOx h l.h.	excluded (T)	excluded (T)	SiOx h l.h.	0.004	0.000695	HfOx h l.h.	-	-	SiOx h l.h.	0.2767	0.073438	HfOx h l.h.	-	-	SiOx h l.h.	0.00088	0.001375	HfOx h l.h.	-	-	SiOx h l.h.	0.00284	0.002888
HfOx i r.h.	0.0113	0.000183	SiOx i r.h.	0.0059	0.000792	HfOx i r.h.	0.0588	0.003515	SiOx i r.h.	0.0667	0.024786	HfOx i r.h.	0.00111	0.0014875	SiOx i r.h.	0.00074	0.00133125	HfOx i r.h.	0.003	0.0031	SiOx i r.h.	0.00259	0.002675
HfOx i l.h.	0.0019	0.00115	SiOx i l.h.	0.0045	0.001345	HfOx i l.h.	0.0653	0.010616	SiOx i l.h.	0.1879	0.05089	HfOx i l.h.	0.00036	0.00140625	SiOx i l.h.	0.0006	0.00119375	HfOx i l.h.	0.00295	0.002806	SiOx i l.h.	0.00271	0.002513
HfOx j r.h.	0.0022	0.000247	SiOx j r.h.	excluded (T)	excluded (T)	HfOx j r.h.	0.1236	0.028654	SiOx j r.h.	-	-	HfOx j r.h.	0.00105	0.00164375	SiOx j r.h.	-	-	HfOx j r.h.	0.00329	0.002794	SiOx j r.h.	-	-
HfOx j l.h.	excluded (H)	excluded (H)	SiOx j l.h.	excluded (T)	excluded (T)	HfOx j l.h.	-	-	SiOx j l.h.	-	-	HfOx j l.h.	-	-	SiOx j l.h.	-	-	HfOx j l.h.	-	-	SiOx j l.h.	-	-
Abbreviations				Definitions
SiOx	Silicon oxide coated nanowires			Inner ROI	Area quantified is 0-50 µm from injection tract (total area 100 x 800 µm)
HfOx	Hafnium oxide coated nanowires			Outer ROI	Area quantified is 50-150 µm from injection tract (total area 200 x 800 µm)
r.h	right hemisphere			Excluded (T)	Excluded from study due to age-related spontaneous tumors
l.h.	left hemisphere			Excluded (H)	Excluded for not meeting histological inclusion criteria
ROI	Region of interest
